# Supplementary material for: Cholesterol restriction primes antiviral innate immunity via SREBP1-driven noncanonical type I IFNs
Source: EMBO Rep. 2024 Dec 12;26(2):560–92. doi: 10.1038/s44319-024-00346-9 (PMC11772592; doi:10.1038/s44319-024-00346-9)
Supplement: Supplementary file 3 — Source data Fig. 1 [file 44319_2024_346_MOESM3_ESM.zip]

Archive with 12 entries (11 files):
- Figure 1/
- Figure 1/Fig 1B.xlsx
- Figure 1/Fig 1C.xlsx
- Figure 1/Fig 1D.xlsx
- Figure 1/Fig 1E.xlsx
- Figure 1/Fig 1F.xlsx
- Figure 1/Fig 1G.xlsx
- Figure 1/Fig 1H.xlsx
- Figure 1/Fig 1I.xlsx
- Figure 1/Fig 1J.xlsx
- Figure 1/Fig 1K.xlsx
- Figure 1/Fig 1L.xlsx
