# Supplementary material for: Cholesterol restriction primes antiviral innate immunity via SREBP1-driven noncanonical type I IFNs
Source: EMBO Rep. 2024 Dec 12;26(2):560–92. doi: 10.1038/s44319-024-00346-9 (PMC11772592; doi:10.1038/s44319-024-00346-9)
Supplement: Supplementary file 3 — Source data Fig. 1 [file 44319_2024_346_MOESM3_ESM.zip › Figure 1/Fig 1B.xlsx]

## Sheet: Sheet1
B
Final conc. (μM)	Fold increase
0.097656	30.8636	59.6493	59.6443
0.195313	46.0913	42.2883	51.5722
0.390625	42.6417	55.6055	33.0433
0.78125	40.738	52.5204	51.2403
1.5625	50.5608	80.4481	55.5945
3.125	58.0236	64.3198	74.2315
6.25	66.4101	93.9476	112.658
12.5	58.1659	79.3558	94.2715
25	107.969	100.433	121.729
50	77.5014	84.6021	78.6498
100	107.746	79.3838	81.498
200	132.796	101.805	112.618
