# Supplementary material for: Cholesterol restriction primes antiviral innate immunity via SREBP1-driven noncanonical type I IFNs
Source: EMBO Rep. 2024 Dec 12;26(2):560–92. doi: 10.1038/s44319-024-00346-9 (PMC11772592; doi:10.1038/s44319-024-00346-9)
Supplement: Supplementary file 3 — Source data Fig. 1 [file 44319_2024_346_MOESM3_ESM.zip › Figure 1/Fig 1C.xlsx]

## Sheet: Sheet1
C
	Mock			Pitavastatin
0 h	ND	ND	ND	ND	ND	ND
2 h	1.63133e-07	1.15e-07	9.15e-08	1.31556e-06	3.03e-06	3.28e-06
4 h	3.5706e-06	2.95e-06	5.54e-06	2.84528e-05	1.76e-05	1.34e-05
