# Supplementary material for: Cholesterol restriction primes antiviral innate immunity via SREBP1-driven noncanonical type I IFNs
Source: EMBO Rep. 2024 Dec 12;26(2):560–92. doi: 10.1038/s44319-024-00346-9 (PMC11772592; doi:10.1038/s44319-024-00346-9)
Supplement: Supplementary file 3 — Source data Fig. 1 [file 44319_2024_346_MOESM3_ESM.zip › Figure 1/Fig 1D.xlsx]

## Sheet: Sheet1
D
	mock			Pitavastatin 0.1 μM			Pitavastatin 10 μM			Pitavastatin 20 μM
0 h	9.29135e-08	5.84e-07	2.71e-07	ND	8.2e-07	3.5e-08	9.8651e-07	ND	ND	1.23433e-07	ND	6.52e-07
2 h	7.37105e-05	6.36e-05	4.44e-05	0.000104162	0.000118	7.44e-05	0.000296654	0.000293	0.000269	0.000396096	0.000549	0.000306
4 h	0.00121109	0.000846	0.000951	0.00195966	0.001473	0.001353	0.00649725	0.005685	0.004805	0.0106234	0.007508	0.008502
