# Supplementary material for: Cholesterol restriction primes antiviral innate immunity via SREBP1-driven noncanonical type I IFNs
Source: EMBO Rep. 2024 Dec 12;26(2):560–92. doi: 10.1038/s44319-024-00346-9 (PMC11772592; doi:10.1038/s44319-024-00346-9)
Supplement: Supplementary file 3 — Source data Fig. 1 [file 44319_2024_346_MOESM3_ESM.zip › Figure 1/Fig 1E.xlsx]

## Sheet: Sheet1
E	DMSO			Pitavastatin			Cerivastatin			Atrovastatin
mock	2.6305e-06	2.18379e-06	1.75797e-06	4.33436e-06	5.99896e-06	4.27407e-06	8.1887e-06	2.11145e-05	1.1381e-05	9.74975e-06	9.04929e-06	1.11448e-05
SeV (MOI=10)	7.43864e-05	7.75724e-05	7.52698e-05	0.000589708	0.00081982	0.000741704	0.00477672	0.00494264	0.00554923	0.00477825	0.0043045	0.00419182
