# Supplementary material for: Cholesterol restriction primes antiviral innate immunity via SREBP1-driven noncanonical type I IFNs
Source: EMBO Rep. 2024 Dec 12;26(2):560–92. doi: 10.1038/s44319-024-00346-9 (PMC11772592; doi:10.1038/s44319-024-00346-9)
Supplement: Supplementary file 3 — Source data Fig. 1 [file 44319_2024_346_MOESM3_ESM.zip › Figure 1/Fig 1F.xlsx]

## Sheet: Sheet1
F
	Mock
0 day	ND	ND	ND	ND	ND	ND
1 day	ND	ND	ND	1.09524	ND	3.71428
2 day	ND	ND	ND	61.6	61	49.4
