# Supplementary material for: Cholesterol restriction primes antiviral innate immunity via SREBP1-driven noncanonical type I IFNs
Source: EMBO Rep. 2024 Dec 12;26(2):560–92. doi: 10.1038/s44319-024-00346-9 (PMC11772592; doi:10.1038/s44319-024-00346-9)
Supplement: Supplementary file 3 — Source data Fig. 1 [file 44319_2024_346_MOESM3_ESM.zip › Figure 1/Fig 1G.xlsx]

## Sheet: Sheet1
G
	Mock MOI = 0.1			Pitavastatin MOI = 0.1			Mock MOI = 1			Pitavastatin MOI = 1			Mock MOI = 10			Pitavastatin MOI = 10
1 day	ND	ND	ND	21.8	41	32.6	ND	ND	ND	127.4	131.8	131.8	28.6	43.8	38.8	475.8	465.4	526.8
2 day	ND	0.199998	ND	51.4	52.8	50	ND	ND	ND	157.6	152.8	144	ND	ND	ND	496.8	451	451.8
