# Supplementary material for: Cholesterol restriction primes antiviral innate immunity via SREBP1-driven noncanonical type I IFNs
Source: EMBO Rep. 2024 Dec 12;26(2):560–92. doi: 10.1038/s44319-024-00346-9 (PMC11772592; doi:10.1038/s44319-024-00346-9)
Supplement: Supplementary file 3 — Source data Fig. 1 [file 44319_2024_346_MOESM3_ESM.zip › Figure 1/Fig 1H.xlsx]

## Sheet: Sheet1
H
	DMSO			Pitavastatin
0	0	0	0	0	0	0
24	0.020757	0.018134	0.014839	0.012108	0.009095	0.008837
48	0.032415	0.038319	0.038482	0.013681	0.011361	0.009834
