# Supplementary material for: Cholesterol restriction primes antiviral innate immunity via SREBP1-driven noncanonical type I IFNs
Source: EMBO Rep. 2024 Dec 12;26(2):560–92. doi: 10.1038/s44319-024-00346-9 (PMC11772592; doi:10.1038/s44319-024-00346-9)
Supplement: Supplementary file 3 — Source data Fig. 1 [file 44319_2024_346_MOESM3_ESM.zip › Figure 1/Fig 1I.xlsx]

## Sheet: Sheet1
I
	DMSO			pitavastatin
mock	2.8139e-06	3.32535e-06	4.22053e-06	7.39096e-06	5.21551e-06	9.29673e-06
EMCV (MOI=1)	0.00240889	0.00212764	0.00218735	0.0044945	0.00384555	0.00424831
