# Supplementary material for: Cholesterol restriction primes antiviral innate immunity via SREBP1-driven noncanonical type I IFNs
Source: EMBO Rep. 2024 Dec 12;26(2):560–92. doi: 10.1038/s44319-024-00346-9 (PMC11772592; doi:10.1038/s44319-024-00346-9)
Supplement: Supplementary file 3 — Source data Fig. 1 [file 44319_2024_346_MOESM3_ESM.zip › Figure 1/Fig 1J.xlsx]

## Sheet: Sheet1
I
SeV-induced IFN-β mRNA	Mock	0.01	0.02	0.05	0.1	0.2	0.5	1	2	5	10
	9.41212e-05	9.41212e-05	8.01107e-05	9.08509e-05	0.000141935	0.000311932	0.00131551	0.0037166	0.00597661	0.00392295	0.00132551
	9.25e-05	9.25e-05	7.89e-05	9.95e-05	0.000161	0.000329	0.001784	0.003357	0.005814	0.003738	0.001387
	9.47e-05	9.47e-05	9.46e-05	0.000114	0.000206	0.00047	0.001454	0.003507	0.006495	0.003952	0.001672
Intracellular cholesterol	Mock	DMSO	0.01	0.05	0.1	0.5	1	5	10	20	40
	52.4367	52.2494	54.1078	51.2595	53.6468	49.0368	48.7364	41.2225	40.1132	36.9603	44.538
	51.455	51.0023	56.3552	53.4884	50.8932	48.6417	47.5139	41.5909	35.3591	40.3169	42.7639
	49.5225	52.9286	58.2857	57.8699	51.9654	48.2651	48.8146	41.3892	35.0916	38.7364	41.3233
Cytotoxicity	Mock	DMSO	10	5	2	1	0.5	0.1
	3.75945	-4.42061	-2.99983	-2.68331	-2.24371	-3.37964	-2.43362	-2.54616
	-0.28811	-0.47472	0.419069	0.694081	-0.33722	-0.99856	-0.06548	-0.42889
	-1.31651	-0.75375	-0.97885	-0.58322	-0.49795	0.378583	-0.99932	0.327423
