# Supplementary material for: Cholesterol restriction primes antiviral innate immunity via SREBP1-driven noncanonical type I IFNs
Source: EMBO Rep. 2024 Dec 12;26(2):560–92. doi: 10.1038/s44319-024-00346-9 (PMC11772592; doi:10.1038/s44319-024-00346-9)
Supplement: Supplementary file 3 — Source data Fig. 1 [file 44319_2024_346_MOESM3_ESM.zip › Figure 1/Fig 1K.xlsx]

## Sheet: Sheet1
K
HMGCR mRNA	siControl			siHMGCR
0 h	0.013512	0.01556	0.013901	0.004541	0.004292	0.004174
24 h	0.017027	0.01198	0.016267	0.001917	0.002258	0.002237
IFN-β mRNA	siControl			siHMGCR
0 h	6.04421e-07	8.73e-07	6.94e-07	1.39073e-06	9.09e-07	1.07e-06
24 h	2.25253e-05	1.99e-05	2.95e-05	4.9154e-05	5.93e-05	5.55e-05
