# Supplementary material for: Cholesterol restriction primes antiviral innate immunity via SREBP1-driven noncanonical type I IFNs
Source: EMBO Rep. 2024 Dec 12;26(2):560–92. doi: 10.1038/s44319-024-00346-9 (PMC11772592; doi:10.1038/s44319-024-00346-9)
Supplement: Supplementary file 3 — Source data Fig. 1 [file 44319_2024_346_MOESM3_ESM.zip › Figure 1/Fig 1L.xlsx]

## Sheet: Sheet1
K
	Mock			Cholesterol
0	5.78644e-06	1e-05	4.93696e-06	5.37602e-06	2.73e-06	4.16304e-06
10	0.00172168	0.001855	0.0018816	0.000864059	0.000898	0.000901412
20	0.000164873	0.000204	0.000208095	0.00012409	0.000153	0.000204468
30	0.00028793	0.000364	0.000452709	0.000241793	0.0002	0.000241105
42	0.00032528	0.000255	0.000311832	0.000215506	0.000155	0.000170187
