# Supplementary material for: Cholesterol restriction primes antiviral innate immunity via SREBP1-driven noncanonical type I IFNs
Source: EMBO Rep. 2024 Dec 12;26(2):560–92. doi: 10.1038/s44319-024-00346-9 (PMC11772592; doi:10.1038/s44319-024-00346-9)
Supplement: Supplementary file 4 — Source data Fig. 2 [file 44319_2024_346_MOESM4_ESM.zip]

Archive with 8 entries (7 files):
- Figure 2/
- Figure 2/.DS_Store
- Figure 2/Fig 2D.xlsx
- Figure 2/Fig 2E.xlsx
- Figure 2/Fig 2F.pptx
- Figure 2/Fig 2G.xlsx
- Figure 2/Fig 2H.xlsx
- Figure 2/Fig 2I.xlsx
