# Supplementary material for: Cholesterol restriction primes antiviral innate immunity via SREBP1-driven noncanonical type I IFNs
Source: EMBO Rep. 2024 Dec 12;26(2):560–92. doi: 10.1038/s44319-024-00346-9 (PMC11772592; doi:10.1038/s44319-024-00346-9)
Supplement: Supplementary file 4 — Source data Fig. 2 [file 44319_2024_346_MOESM4_ESM.zip › Figure 2/Fig 2D.xlsx]

## Sheet: Sheet1
D		-			Pitavastatin
	RIG-I	1.24087	1.02935	0.729777	15.7069	16.0878	13.1214
	MDA5	1.14627	0.95994	0.893795	8.99865	8.20255	6.41871
	TICAM-1	1.34942	0.912567	0.738009	1.36315	1.08079	0.767947
	TICAM-2	0.214087	1.7341	1.05181	0.841022	0.793081	3.53239
	IFN-L3	1.36929	1.31627	0.314445	1.61573	1.24902	1.41421
	IFN-W1	0.146588	0.369515	2.4839	9.76505	7.22111	6.62701
	IRF1	1.15755	0.887862	0.954587	2.45363	2.19463	2.25921
	IRF2	1.22452	0.913058	0.862425	1.29183	1.04906	0.346221
	IRF5	0.279271	1.98803	0.732704	0.185005	2.56491	1.52042
	IRF7	1.16109	1.10082	0.738086	5.50281	5.34078	3.90299
	IRF9	1.04006	1.05663	0.903306	2.93155	2.99106	2.4076
