# Supplementary material for: Cholesterol restriction primes antiviral innate immunity via SREBP1-driven noncanonical type I IFNs
Source: EMBO Rep. 2024 Dec 12;26(2):560–92. doi: 10.1038/s44319-024-00346-9 (PMC11772592; doi:10.1038/s44319-024-00346-9)
Supplement: Supplementary file 4 — Source data Fig. 2 [file 44319_2024_346_MOESM4_ESM.zip › Figure 2/Fig 2E.xlsx]

## Sheet: Sheet1
	DMSO			Pitavastatin
IFNB1	4.16e-06	2.71e-06	3.22e-06	9.76e-06	1.21e-05	1.29e-05
IFNA2	4.86e-06	1.26e-05	3.18e-06	6.76e-06	1.29e-05	1.2e-05
IFNL3	3.88e-06	1.04e-05	6.09e-06	2.43e-06	6.21e-06	5.62e-06
IFNW1	1.21e-05	1.43e-05	1.02e-05	1.35e-05	2.94e-05	2.69e-05
