# Supplementary material for: Cholesterol restriction primes antiviral innate immunity via SREBP1-driven noncanonical type I IFNs
Source: EMBO Rep. 2024 Dec 12;26(2):560–92. doi: 10.1038/s44319-024-00346-9 (PMC11772592; doi:10.1038/s44319-024-00346-9)
Supplement: Supplementary file 4 — Source data Fig. 2 [file 44319_2024_346_MOESM4_ESM.zip › Figure 2/Fig 2G.xlsx]

## Sheet: Sheet1
G		-			Pitavastatin
	RIG-I	85.8602	60.3578	42.6241	179.667	199.783	208.656
	MDA5	19.3106	17.6088	13.4879	70.5618	76.0632	77.6365
	TICAM-1	0.848172	0.801652	0.506383	1.265	1.19337	1.37179
	TICAM-2	5.71656	1.5903	0.928344	2.86974	3.21615	1.59817
	IFN-L3	6.49444	5.80982	3.71115	89.0733	90.9859	88.5158
	IFN-W1	0.152245	2.46317	1.84248	5.84501	9.88139	8.67597
	IRF1	5.37566	5.29322	5.19114	8.56147	9.83818	9.13712
	IRF2	1.53018	1.46733	1.24704	2.00745	2.0403	2.44426
	IRF5	4.15357	0.355433	1.79222	2.03062		0.975388
	IRF7	1.4263	3.04649	1.7869	9.66764	9.40977	8.46138
	IRF9	1.05081	0.856747	0.74758	2.73303	1.88043	2.5002
