# Supplementary material for: Cholesterol restriction primes antiviral innate immunity via SREBP1-driven noncanonical type I IFNs
Source: EMBO Rep. 2024 Dec 12;26(2):560–92. doi: 10.1038/s44319-024-00346-9 (PMC11772592; doi:10.1038/s44319-024-00346-9)
Supplement: Supplementary file 4 — Source data Fig. 2 [file 44319_2024_346_MOESM4_ESM.zip › Figure 2/Fig 2H.xlsx]

## Sheet: Sheet1
HMGCR	si Con			si HMGCR
3	0.905332	0.934144	1.16052	0.341734	0.320948	0.310268
4	0.924025	1.07329	1.00268	0.434451	0.484073	0.586436
5	1.24286	0.770203	0.986939	0.204261	0.138111	0.162244
IFN-W1	si Con			si HMGCR
3	0.800156	1.30966	0.890179	1.14836	1.28937	1.62192
4	0.425927	2.00287	0.571203	3.0354	2.21016	2.73936
5	0.885486	0.933096	1.18142	0.516718	2.21252	1.17179
RIG-I	si Con			si HMGCR
3	0.863562	0.963461	1.17298	0.478548	0.490406	0.469089
4	0.911255	1.17613	0.912611	0.445891	0.55554	0.627754
5	1.08885	0.841277	1.06988	3.62204	2.98938	1.66725
