# Supplementary material for: Cholesterol restriction primes antiviral innate immunity via SREBP1-driven noncanonical type I IFNs
Source: EMBO Rep. 2024 Dec 12;26(2):560–92. doi: 10.1038/s44319-024-00346-9 (PMC11772592; doi:10.1038/s44319-024-00346-9)
Supplement: Supplementary file 4 — Source data Fig. 2 [file 44319_2024_346_MOESM4_ESM.zip › Figure 2/Fig 2I.xlsx]

## Sheet: Sheet1
I		RIG-I			IFN-W1
	0	1.21393	0.833571	0.9525	0.625104	1.73567	0.639224
	12	1.40679	1.38107	1.14429	0.978204	1.14528	1.7845
	15	1.21929	1.12393	1.24393	1.46205	1.15416	1.5803
	18	1.42286	1.28143	1.11	1.40859	0.0275665	1.22962
	21	1.11	2.59179	1.16357	1.70559	2.95641	3.2849
	24	1.34036	1.22464	1.03393	3.61335	1.82889	2.81436
	48	4.43036	4.49893	5.61107	10.1506	7.50201	12.6069
