# Supplementary material for: Cholesterol restriction primes antiviral innate immunity via SREBP1-driven noncanonical type I IFNs
Source: EMBO Rep. 2024 Dec 12;26(2):560–92. doi: 10.1038/s44319-024-00346-9 (PMC11772592; doi:10.1038/s44319-024-00346-9)
Supplement: Supplementary file 5 — Source data Fig. 3 [file 44319_2024_346_MOESM5_ESM.zip]

Archive with 13 entries (12 files):
- Figure 3/
- Figure 3/Fig 3A.xlsx
- Figure 3/Fig 3B.xlsx
- Figure 3/Fig 3C.xlsx
- Figure 3/Fig 3D.xlsx
- Figure 3/Fig 3E.xlsx
- Figure 3/Fig 3F.xlsx
- Figure 3/Fig 3G.xlsx
- Figure 3/Fig 3H.xlsx
- Figure 3/Fig 3I.xlsx
- Figure 3/Fig 3J.xlsx
- Figure 3/Fig 3K.xlsx
- Figure 3/Fig 3L.pptx
