# Supplementary material for: Cholesterol restriction primes antiviral innate immunity via SREBP1-driven noncanonical type I IFNs
Source: EMBO Rep. 2024 Dec 12;26(2):560–92. doi: 10.1038/s44319-024-00346-9 (PMC11772592; doi:10.1038/s44319-024-00346-9)
Supplement: Supplementary file 5 — Source data Fig. 3 [file 44319_2024_346_MOESM5_ESM.zip › Figure 3/Fig 3A.xlsx]

## Sheet: Sheet1
A
	Mock	0.001647	0.001645	0.001698
	BSA	0.001522	0.001334	0.001313
	IFNW1 0.01μg/ml	0.083732	0.086385	0.092104
	IFNW1 0.1μg/ml	0.126775	0.156613	0.179574
	IFNW1 1.0μg/ml	0.143888	0.120041	0.118318
