# Supplementary material for: Cholesterol restriction primes antiviral innate immunity via SREBP1-driven noncanonical type I IFNs
Source: EMBO Rep. 2024 Dec 12;26(2):560–92. doi: 10.1038/s44319-024-00346-9 (PMC11772592; doi:10.1038/s44319-024-00346-9)
Supplement: Supplementary file 5 — Source data Fig. 3 [file 44319_2024_346_MOESM5_ESM.zip › Figure 3/Fig 3B.xlsx]

## Sheet: Sheet1
B
	Mock	7.38837e-06	4.72e-06	5.03e-06
	BSA	6.08299e-06	4.13e-06	4.4e-06
	IFNW1 0.01μg/ml	6.33185e-06	8.31e-06	8.35e-06
	IFNW1 0.1μg/ml	1.11353e-05	1.22e-05	1.96e-05
	IFNW1 1.0μg/ml	1.5531e-05	1.7e-05	1.29e-05
