# Supplementary material for: Cholesterol restriction primes antiviral innate immunity via SREBP1-driven noncanonical type I IFNs
Source: EMBO Rep. 2024 Dec 12;26(2):560–92. doi: 10.1038/s44319-024-00346-9 (PMC11772592; doi:10.1038/s44319-024-00346-9)
Supplement: Supplementary file 5 — Source data Fig. 3 [file 44319_2024_346_MOESM5_ESM.zip › Figure 3/Fig 3C.xlsx]

## Sheet: Sheet1
C
	Mock	9.78808e-05	0.000122	8.02e-05
	BSA	0.000121314	0.000123	0.000111
	IFNW1 0.01μg/ml	0.00722472	0.006695	0.006658
	IFNW1 0.1μg/ml	0.0089381	0.010825	0.013074
	IFNW1 1.0μg/ml	0.00808844	0.007917	0.007523
