# Supplementary material for: Cholesterol restriction primes antiviral innate immunity via SREBP1-driven noncanonical type I IFNs
Source: EMBO Rep. 2024 Dec 12;26(2):560–92. doi: 10.1038/s44319-024-00346-9 (PMC11772592; doi:10.1038/s44319-024-00346-9)
Supplement: Supplementary file 5 — Source data Fig. 3 [file 44319_2024_346_MOESM5_ESM.zip › Figure 3/Fig 3D.xlsx]

## Sheet: Sheet1
D
	Mock	0.001903	0.001865	0.001841
	BSA	0.00198	0.002038	0.001913
	IFNW1 0.01μg/ml	0.03401	0.033997	0.033535
	IFNW1 0.1μg/ml	0.044182	0.056037	0.059709
	IFNW1 1.0μg/ml	0.050756	0.045421	0.047025
