# Supplementary material for: Cholesterol restriction primes antiviral innate immunity via SREBP1-driven noncanonical type I IFNs
Source: EMBO Rep. 2024 Dec 12;26(2):560–92. doi: 10.1038/s44319-024-00346-9 (PMC11772592; doi:10.1038/s44319-024-00346-9)
Supplement: Supplementary file 5 — Source data Fig. 3 [file 44319_2024_346_MOESM5_ESM.zip › Figure 3/Fig 3E.xlsx]

## Sheet: Sheet1
E
	Mock	0.007741	0.006215	0.007021
	BSA	0.007795	0.005675	0.006899
	IFNW1 0.01μg/ml	0.014337	0.014922	0.014533
	IFNW1 0.1μg/ml	0.018559	0.023066	0.024616
	IFNW1 1.0μg/ml	0.02174	0.016168	0.019072
