# Supplementary material for: Cholesterol restriction primes antiviral innate immunity via SREBP1-driven noncanonical type I IFNs
Source: EMBO Rep. 2024 Dec 12;26(2):560–92. doi: 10.1038/s44319-024-00346-9 (PMC11772592; doi:10.1038/s44319-024-00346-9)
Supplement: Supplementary file 5 — Source data Fig. 3 [file 44319_2024_346_MOESM5_ESM.zip › Figure 3/Fig 3F.xlsx]

## Sheet: Sheet1
F
	Mock	0.049384	0.042944	0.045081
	BSA	0.045525	0.043237	0.045858
	IFNW1 0.01μg/ml	0.039911	0.039931	0.037306
	IFNW1 0.1μg/ml	0.039946	0.050651	0.05694
	IFNW1 1.0μg/ml	0.047024	0.035709	0.040941
