# Supplementary material for: Cholesterol restriction primes antiviral innate immunity via SREBP1-driven noncanonical type I IFNs
Source: EMBO Rep. 2024 Dec 12;26(2):560–92. doi: 10.1038/s44319-024-00346-9 (PMC11772592; doi:10.1038/s44319-024-00346-9)
Supplement: Supplementary file 5 — Source data Fig. 3 [file 44319_2024_346_MOESM5_ESM.zip › Figure 3/Fig 3G.xlsx]

## Sheet: Sheet1
G
RIG-I mRNA		mock			poly I:C
	0	0.003753	0.003139	0.004025	0.26135	0.197446	0.214093
	0.1	0.003308	0.003129	0.002806	0.16283	0.216859	0.293159
	1	0.004722	0.002706	0.003681	0.230208	0.223252	0.194365
	10	0.00668	0.006838	0.006353	0.368963	0.461973	0.744542
	100	0.029995	0.023378	0.025324	0.591726	0.580179	0.578305
	1000	0.054061	0.046033	0.056847	0.758534	0.811887	1.24787
IFN-β mRNA		mock			poly I:C
	0	3.66796e-06	4.22e-06	7.68e-06	0.00862429	0.007145	0.008224
	0.1	1.03008e-05	4.39e-06	8.96e-06	0.0062038	0.007946	0.00975
	1	5.47046e-06	2.88e-06	5.27e-06	0.00885707	0.010088	0.008028
	10	3.74703e-06	3.08e-06	5.16e-06	0.0269136	0.032877	0.049832
