# Supplementary material for: Cholesterol restriction primes antiviral innate immunity via SREBP1-driven noncanonical type I IFNs
Source: EMBO Rep. 2024 Dec 12;26(2):560–92. doi: 10.1038/s44319-024-00346-9 (PMC11772592; doi:10.1038/s44319-024-00346-9)
Supplement: Supplementary file 5 — Source data Fig. 3 [file 44319_2024_346_MOESM5_ESM.zip › Figure 3/Fig 3H.xlsx]

## Sheet: Sheet1
H		WT						IFNAR2 KO
		-			+			-			+
	24h	0.0081169	0.007497	0.007496	0.0122273	0.013666	0.012357	0.00213828	0.002786	0.003296	0.00166935	0.001293	0.001489
