# Supplementary material for: Cholesterol restriction primes antiviral innate immunity via SREBP1-driven noncanonical type I IFNs
Source: EMBO Rep. 2024 Dec 12;26(2):560–92. doi: 10.1038/s44319-024-00346-9 (PMC11772592; doi:10.1038/s44319-024-00346-9)
Supplement: Supplementary file 5 — Source data Fig. 3 [file 44319_2024_346_MOESM5_ESM.zip › Figure 3/Fig 3I.xlsx]

## Sheet: Sheet1
I		WT						IFNAR2 KO
		-			+			-			+
	48 h	0.00432651	0.003484	0.003953	0.0436068	0.044922	0.042358	0.00908682	0.007983	0.007035	0.0324294	0.039903	0.045009
