# Supplementary material for: Cholesterol restriction primes antiviral innate immunity via SREBP1-driven noncanonical type I IFNs
Source: EMBO Rep. 2024 Dec 12;26(2):560–92. doi: 10.1038/s44319-024-00346-9 (PMC11772592; doi:10.1038/s44319-024-00346-9)
Supplement: Supplementary file 5 — Source data Fig. 3 [file 44319_2024_346_MOESM5_ESM.zip › Figure 3/Fig 3J.xlsx]

## Sheet: Sheet1
J
RIG-I	DMSO			Pitavastatin
siCTL	0.000591	0.000633	0.000668	0.006519	0.006158	0.007515
siIFNLR	0.001677	0.001589	0.001554	0.010963	0.009056	0.0109
IFNLR1	DMSO			Pitavastatin
siCTL	0.000267	0.000246	0.000264	0.000338	0.000316	0.00035
siIFNLR	0.000144	0.00014	0.000163	0.00016	0.00015	0.000156
