# Supplementary material for: Cholesterol restriction primes antiviral innate immunity via SREBP1-driven noncanonical type I IFNs
Source: EMBO Rep. 2024 Dec 12;26(2):560–92. doi: 10.1038/s44319-024-00346-9 (PMC11772592; doi:10.1038/s44319-024-00346-9)
Supplement: Supplementary file 5 — Source data Fig. 3 [file 44319_2024_346_MOESM5_ESM.zip › Figure 3/Fig 3K.xlsx]

## Sheet: Sheet1
K		WT						IFNAR2 KO
		Mock			Pitavastatin			Mock			Pitavastatin
	0 h	3.10521e-06	3.93e-06	2.93e-06	2.18036e-05	2.73e-05	1.99e-05	2.82237e-06	5.5e-07	2.34e-06	1.64364e-05	1.08e-05	1.19e-05
	24 h	4.85791e-05	4.1e-05	5.28e-05	0.0014806	0.001533	0.001463	1.52622e-05	1.58e-05	9.05e-06	0.000243672	0.000212	0.00025
