# Supplementary material for: Cholesterol restriction primes antiviral innate immunity via SREBP1-driven noncanonical type I IFNs
Source: EMBO Rep. 2024 Dec 12;26(2):560–92. doi: 10.1038/s44319-024-00346-9 (PMC11772592; doi:10.1038/s44319-024-00346-9)
Supplement: Supplementary file 6 — Source data Fig. 4 [file 44319_2024_346_MOESM6_ESM.zip]

Archive with 8 entries (7 files):
- Figure 4/
- Figure 4/Fig 4A.xlsx
- Figure 4/Fig 4B.xlsx
- Figure 4/Fig 4C.xlsx
- Figure 4/Fig 4D.xlsx
- Figure 4/Fig 4E.xlsx
- Figure 4/Fig 4F.xlsx
- Figure 4/Fig 4G.xlsx
