# Supplementary material for: Cholesterol restriction primes antiviral innate immunity via SREBP1-driven noncanonical type I IFNs
Source: EMBO Rep. 2024 Dec 12;26(2):560–92. doi: 10.1038/s44319-024-00346-9 (PMC11772592; doi:10.1038/s44319-024-00346-9)
Supplement: Supplementary file 6 — Source data Fig. 4 [file 44319_2024_346_MOESM6_ESM.zip › Figure 4/Fig 4A.xlsx]

## Sheet: Sheet1
A
p125luc	Control	RIG-I CARD	SREBP1a-N	SREBP1c-N	SREBP2-N
	1.00529	229.228	8.60659	3.89026	4.93011
	1.22524	236.241	9.39525	4.00286	4.80049
	0.769473	242.935	9.77836	3.0738	5.81961
IFN-W1	Control	RIG-I CARD	SREBP1a-N	SREBP1c-N	SREBP2-N
	1.25527	0.797476	5.18116	3.02885	2.28905
	0.78162	0.749935	5.54352	3.06837	1.89583
	0.963105	0.696621	5.06273	3.18944	2.29837
IRF7	Control	RIG-I CARD	SREBP1a-N	SREBP1c-N	SREBP2-N
	0.900125	0.746888	2.69766	1.5518	4.84849
	1.10855	0.684125	2.95159	1.31742	5.84549
	0.991327	0.63207	2.62005	1.68562	3.62966
RIG-I	Control	IFN-α	SREBP1a-N	SREBP1c-N	SREBP2-N
	1.36667	14.45	0.298333	0.393333	0.618333
	0.668333	18.3333	0.386667	0.305	0.871667
	0.965	17.1667	0.483333	0.271667	1.28333
