# Supplementary material for: Cholesterol restriction primes antiviral innate immunity via SREBP1-driven noncanonical type I IFNs
Source: EMBO Rep. 2024 Dec 12;26(2):560–92. doi: 10.1038/s44319-024-00346-9 (PMC11772592; doi:10.1038/s44319-024-00346-9)
Supplement: Supplementary file 6 — Source data Fig. 4 [file 44319_2024_346_MOESM6_ESM.zip › Figure 4/Fig 4B.xlsx]

## Sheet: Sheet1
B
p125luc	Control	MAVS	MyD88	STING	SREBP1a-N
	1.50712	207.968	2.89437	15.0373	3.96316
	0.802327	209.276	3.71093	11.1122	3.19997
	0.69055	245.733	3.77373	15.4646	4.26312
IFN-W1	Control	MAVS	MyD88	STING	SREBP1a-N
	1.21848	0.40553	0.346039	0.373871	3.30876
	0.96845	0.327579	0.460787	0.471657	3.19535
	0.813069	0.310743	0.292918	0.546887	3.18845
