# Supplementary material for: Cholesterol restriction primes antiviral innate immunity via SREBP1-driven noncanonical type I IFNs
Source: EMBO Rep. 2024 Dec 12;26(2):560–92. doi: 10.1038/s44319-024-00346-9 (PMC11772592; doi:10.1038/s44319-024-00346-9)
Supplement: Supplementary file 6 — Source data Fig. 4 [file 44319_2024_346_MOESM6_ESM.zip › Figure 4/Fig 4C.xlsx]

## Sheet: Sheet1
C
IFN-β mRNA	Control	RIG-I CARD	1a-N 0.1	1a-N 0.5	1a-N 1.0	1c-N 0.1	1c-N 0.5	1c-N 1.0	2-N 0.1	2-N 0.5	2-N 1.0
	5.56e-05	0.001386	0.000113	0.000201	0.000485	6.67e-05	0.00037	0.001615	3.92e-05	0.00015	0.000226
	6.3e-05	0.001301	8.2e-05	0.000203	0.000341	6.71e-05	0.000284	0.001642	3.8e-05	0.000149	0.000192
	4.7e-05	0.001413	0.000102	0.000179	0.000357	6.97e-05	0.000296	0.001812	5.66e-05	0.000116	0.000218
IFN-W1 mRNA
	Control	RIG-I CARD	1a-N 0.1	1a-N 0.5	1a-N 1.0	1c-N 0.1	1c-N 0.5	1c-N 1.0	2-N 0.1	2-N 0.5	2-N 1.0
	1.99609e-05	2.7236e-05	6.06609e-05	0.000120781	0.00012264	3.02603e-05	0.000153654	9.91183e-05	3.52766e-05	7.93649e-05	8.52691e-05
	4.70947e-05	3.79965e-05	6.34448e-05	0.000102042	0.000115848	4.93098e-05	0.000108487	0.000128796	4.81773e-05	6.06091e-05	0.000107221
	4.27968e-05	3.26865e-05	5.28251e-05	0.000139525	0.000149485	0.000154841	8.13584e-05	0.000113358	6.82507e-05	9.58021e-05	0.000104399
