# Supplementary material for: Cholesterol restriction primes antiviral innate immunity via SREBP1-driven noncanonical type I IFNs
Source: EMBO Rep. 2024 Dec 12;26(2):560–92. doi: 10.1038/s44319-024-00346-9 (PMC11772592; doi:10.1038/s44319-024-00346-9)
Supplement: Supplementary file 6 — Source data Fig. 4 [file 44319_2024_346_MOESM6_ESM.zip › Figure 4/Fig 4E.xlsx]

## Sheet: Sheet1
E		DMSO			Pitavastatin
IFNW	WT	9.6071e-06	1.19843e-05	8.89613e-06	3.311e-05	1.47851e-05	2.61454e-05
	SREBP1 KO	1.23711e-05	2.69579e-05	2.17942e-05	1.8889e-05	3.28708e-05	3.1667e-05
	SREBP2 KO	6.87367e-06	9.58839e-06	6.48884e-06	2.89786e-05	5.99268e-05	4.29113e-05
		DMSO			Pitavastatin
RIG-I	WT	0.002523	0.002584	0.002481	0.00635	0.006606	0.007207
	SREBP1 KO	0.001838	0.001521	0.001312	0.001117	0.001108	0.001146
	SREBP2 KO	0.000816	0.000828	0.000897	0.011857	0.011684	0.013102
