# Supplementary material for: Cholesterol restriction primes antiviral innate immunity via SREBP1-driven noncanonical type I IFNs
Source: EMBO Rep. 2024 Dec 12;26(2):560–92. doi: 10.1038/s44319-024-00346-9 (PMC11772592; doi:10.1038/s44319-024-00346-9)
Supplement: Supplementary file 6 — Source data Fig. 4 [file 44319_2024_346_MOESM6_ESM.zip › Figure 4/Fig 4F.xlsx]

## Sheet: Sheet1
F		Mock			SeV
IFN-W1		WT			WT			SREBP1 KO			SREBP2 KO
	DMSO	0.000121	0.000125	6.16e-05	0.000244	0.000267	0.000259	0.000407	0.000223	0.000272	9.55e-05	7.62e-05	0.000121
	pitavastatin	ND	1.76e-05	2.01e-05	0.001382	0.000906	0.001181	0.000483	0.000456	0.000423	0.005522	0.005844	0.005739
