# Supplementary material for: Cholesterol restriction primes antiviral innate immunity via SREBP1-driven noncanonical type I IFNs
Source: EMBO Rep. 2024 Dec 12;26(2):560–92. doi: 10.1038/s44319-024-00346-9 (PMC11772592; doi:10.1038/s44319-024-00346-9)
Supplement: Supplementary file 6 — Source data Fig. 4 [file 44319_2024_346_MOESM6_ESM.zip › Figure 4/Fig 4G.xlsx]

## Sheet: Sheet1
G
HMGCR	empty	SREBP1a-N	SREBP1c-N	SREBP2-N
	1.15851	46.9225	62.4857	100.232
	1.84145	48.9008	68.5236	89.3856
	3.33383e-05	47.7929	42.1507	98.1204
IFN-W1 (-958 ~-872)	empty	SREBP1a-N	SREBP1c-N	SREBP2-N
	0.815451	1.61728	2.09656	0.724601
	1.16931	1.15379	2.29047	1.12593
	1.01524	1.65066	3.66558	1.53351
IFN-W1 (-221~-59)	empty	SREBP1a-N	SREBP1c-N	SREBP2-N
	1.03427	3.12728	7.30394	1.68516
	1.04911	3.23956	6.66807	1.50479
	0.916611	3.72547	7.55328	1.02976
IFN-W1 (-100~0)	empty	SREBP1a-N	SREBP1c-N	SREBP2-N
	1.89543	3.52554	0.494044	0.846391
	0.254718	0.98228	0.765835	0.070429
	0.849847	0.374382	0.727553	0.560946
IFN-A16	empty	SREBP1a-N	SREBP1c-N	SREBP2-N
	1.46927	0.805092	3.29972	0.562452
	0.489064	0.905596	3.07355	0.698189
	1.04166	0.592458	2.33843	0.515599
IFN-B1	empty	SREBP1a-N	SREBP1c-N	SREBP2-N
	0.886544	2.35677	1.84521	0
	0	2.45894	0.996698	3.63737
	2.11346	2.06704	0.00285873	0.00547098
