# Supplementary material for: Cholesterol restriction primes antiviral innate immunity via SREBP1-driven noncanonical type I IFNs
Source: EMBO Rep. 2024 Dec 12;26(2):560–92. doi: 10.1038/s44319-024-00346-9 (PMC11772592; doi:10.1038/s44319-024-00346-9)
Supplement: Supplementary file 7 — Source data Fig. 5 [file 44319_2024_346_MOESM7_ESM.zip]

Archive with 7 entries (6 files):
- Figure 5/
- Figure 5/Fig 5A.xlsx
- Figure 5/Fig 5B.xlsx
- Figure 5/Fig 5C.xlsx
- Figure 5/Fig 5D.xlsx
- Figure 5/Fig 5E.xlsx
- Figure 5/Fig 5F.xlsx
