# Supplementary material for: Cholesterol restriction primes antiviral innate immunity via SREBP1-driven noncanonical type I IFNs
Source: EMBO Rep. 2024 Dec 12;26(2):560–92. doi: 10.1038/s44319-024-00346-9 (PMC11772592; doi:10.1038/s44319-024-00346-9)
Supplement: Supplementary file 7 — Source data Fig. 5 [file 44319_2024_346_MOESM7_ESM.zip › Figure 5/Fig 5A.xlsx]

## Sheet: Sheet1
A
IFN-β		DMSO					Pitavastatin
	-	5.22678e-06	ND	2.61e-07	ND		6.33957e-07	4.42e-07	1.43e-06	4.32e-08	2.23e-06
	poly I:C	0.0003983	0.000362	0.000155			0.000367185	0.000347	0.000402
RIG-I		DMSO					Pitavastatin
	-	0.008299	0.010174	0.010273	0.008819		0.010215	0.010919	0.011206	0.011993	0.009818
	poly I:C	0.057062	0.06937	0.049886			0.076017	0.087137	0.075317
IFN-A16		DMSO					Pitavastatin
	-	1.39255e-05	6.37e-06	1.86e-06	4.79e-06		5.32002e-06	1.06e-05	1.02e-06	3.3e-06	9.75e-06
	poly I:C	1.61565e-05	1e-05	3.2e-05			0.000167146	7.13e-05	6.74e-05
IFN-A1		DMSO					Pitavastatin
	-	8.04e-05	1.54e-05	1.04e-07	4.85e-05		9.47e-06	1.01e-05	1.34e-05	6.13e-07	1.86e-05
	poly I:C	3.94e-05	0.000194	0.000151			0.000436	0.000488	0.000381
IFN-A2		DMSO					Pitavastatin
	-	4.75e-09	1.32404e-06	3.30209e-07	1.89e-09		1.13e-06	4.48626e-06	2.30172e-06	7.4e-08	5.16e-07
	poly I:C	7.47e-08	3.76297e-07	2.93168e-07			4.55e-07	5.09054e-07	3.54264e-10
IFN-K		DMSO					Pitavastatin
	-	0.007925	0.007592	0.006402	0.006607		0.011772	0.01	0.006325	0.005389	0.005625
	poly I:C	0.000658	0.004842	0.00228			0.001852	0.00384	0.0022
