# Supplementary material for: Cholesterol restriction primes antiviral innate immunity via SREBP1-driven noncanonical type I IFNs
Source: EMBO Rep. 2024 Dec 12;26(2):560–92. doi: 10.1038/s44319-024-00346-9 (PMC11772592; doi:10.1038/s44319-024-00346-9)
Supplement: Supplementary file 7 — Source data Fig. 5 [file 44319_2024_346_MOESM7_ESM.zip › Figure 5/Fig 5B.xlsx]

## Sheet: Sheet1
B
IFN-β		DMSO					Pitavastatin
	-	1.16412e-06	6.76e-06	ND	8.27e-06		7.09712e-06	3.64e-06	1.23e-05	1.31e-06	8.99e-06
	poly I:C	0.00134099	0.001458	0.000656			0.0012978	0.002098	0.000495
RIG-I		DMSO					Pitavastatin
	-	0.028664	0.030973	0.027898	0.031471		0.030035	0.033278	0.034094	0.034038	0.027713
	poly I:C	0.062596	0.070362	0.090555			0.580469	0.471214	0.470058
IFN-A16		DMSO					Pitavastatin
	-	2.31914e-05	1.28e-05	1.74e-05	1.84e-05		0.000276639	0.000155	0.000225	8.58e-05	0.000121
	poly I:C	1.37332e-05	6.17e-06	1.11e-06			4.39294e-05	2.09e-05	3.82e-05
IFN-A1		DMSO					Pitavastatin
	-	0.000199	ND	0.000105	1.96e-11		0.000655	0.000984	0.000511	0.000377	0.000367
	poly I:C	0.000154	3.45e-05	4.04e-05			8.83e-05	8.39e-05	0.00016
IFN-A2		DMSO					Pitavastatin
	-	7.66e-09	4.53404e-09	6.57615e-09	1.27e-05		1.9e-06	3.6214e-07	1.54417e-06	1.62e-06	2.82e-07
	poly I:C	1.05e-07	1.06635e-06	1.24656e-06			6.35e-09	6.03134e-09	7.79686e-08
IFN-K		DMSO					Pitavastatin
	-	0.003257	0.002098	0.002222	0.003155		0.001596	0.004218	0.002056	0.002499	0.001231
	poly I:C	0.000374	0.000825	0.000568			0.00142	0.000707	0.000712
