# Supplementary material for: Cholesterol restriction primes antiviral innate immunity via SREBP1-driven noncanonical type I IFNs
Source: EMBO Rep. 2024 Dec 12;26(2):560–92. doi: 10.1038/s44319-024-00346-9 (PMC11772592; doi:10.1038/s44319-024-00346-9)
Supplement: Supplementary file 7 — Source data Fig. 5 [file 44319_2024_346_MOESM7_ESM.zip › Figure 5/Fig 5C.xlsx]

## Sheet: Sheet1
C
spleen
IFN-β		DMSO					Pitavastatin
	-	ND	5.25e-08	4.73e-07	4.67e-08		ND	ND	1.15e-06	ND	7.63e-08
	poly I:C	0.000187355	0.000922	0.000291			0.000126689	0.000131	6.58e-05
RIG-I		DMSO					Pitavastatin
	-	0.009926	0.012365	0.011611	0.013814		0.017984	0.015087	0.01554	0.008491	0.013997
	poly I:C	0.047138	0.057746	0.053156			0.053436	0.050409	0.049016
IFN-A16		DMSO					Pitavastatin
	-	7.57799e-06	1.35e-06	1.35e-05	2e-06		6.53587e-05	2.8e-05	4.88e-05	4.29e-06	1.74e-05
	poly I:C	0.000862859	0.001048	0.000741			0.000657318	0.000419	0.000346
Liver
IFN-β		DMSO					Pitavastatin
	-	2.27775e-06	1.29e-06	4.56e-06	3.62e-06		2.20903e-06	2.36e-06	3.2e-06	ND	2.01e-06
	poly I:C	0.000977157	0.001635	0.007008			0.000838534	0.000563	0.002856
RIG-I		DMSO					Pitavastatin
	-	0.024684	0.024418	0.018741	0.024146		0.053144	0.042789	0.042486	0.048111	0.045414
	poly I:C	0.288901	0.214286	0.248342			0.273088	0.3612	0.281105
IFN-A16		DMSO					Pitavastatin
	-	0.000153649	0.000147	7e-05	7.84e-05		4.0332e-06	4.45e-05	4.82e-05	ND	0.00011
	poly I:C	0.000148272	0.000138	0.000681			0.000136	0.000146	0.000343
