# Supplementary material for: Cholesterol restriction primes antiviral innate immunity via SREBP1-driven noncanonical type I IFNs
Source: EMBO Rep. 2024 Dec 12;26(2):560–92. doi: 10.1038/s44319-024-00346-9 (PMC11772592; doi:10.1038/s44319-024-00346-9)
Supplement: Supplementary file 7 — Source data Fig. 5 [file 44319_2024_346_MOESM7_ESM.zip › Figure 5/Fig 5D.xlsx]

## Sheet: Sheet1
D
Serum cholesterol		Control (normal diet)				Pitavastatin (pitavastatin containing diet)
	0	1437.55	1405.07	1280.72	530.012	1293.92	1291.22	1423.38	690.935
	4	2283.88	1971.7	1775.64	2156.24	1403.05	1399.63	1434.01	1696.29
Serum IFN-β		unstimulation				poly I:C
	control	14.0673	4.28134	0	0	0	0	0	20.7951
	poly I:C	747.706	495.107	1974.62	2338.23	10597.5	10539.1	42.8134	7303.67
