# Supplementary material for: Cholesterol restriction primes antiviral innate immunity via SREBP1-driven noncanonical type I IFNs
Source: EMBO Rep. 2024 Dec 12;26(2):560–92. doi: 10.1038/s44319-024-00346-9 (PMC11772592; doi:10.1038/s44319-024-00346-9)
Supplement: Supplementary file 7 — Source data Fig. 5 [file 44319_2024_346_MOESM7_ESM.zip › Figure 5/Fig 5E.xlsx]

## Sheet: Sheet1
E		WT	ob/ob
		2336.07	5174.16
		1701.15	5017.86
		2084.61	5257.17
		1896.14	5702.21
		2413.59	5288.07
