# Supplementary material for: Cholesterol restriction primes antiviral innate immunity via SREBP1-driven noncanonical type I IFNs
Source: EMBO Rep. 2024 Dec 12;26(2):560–92. doi: 10.1038/s44319-024-00346-9 (PMC11772592; doi:10.1038/s44319-024-00346-9)
Supplement: Supplementary file 7 — Source data Fig. 5 [file 44319_2024_346_MOESM7_ESM.zip › Figure 5/Fig 5F.xlsx]

## Sheet: Sheet1
F		WT					ob/ob
IFN-β	-	ND	ND	8.88e-07	7.8e-07	ND	1.07e-06	ND	ND	ND	2.64e-06
	poly I:C	0.000216	0.000396	0.000451	0.000305		0.000294	0.000386	0.000466	0.000586	0.000479
		WT					ob/ob
RIG-I	-	0.028214	0.024463	0.024702	0.017154	0.010263	0.021401	0.02085	0.020566	0.023703	0.022626
	poly I:C	0.355517	0.354373	0.383799	0.327274		0.353562	0.348489	0.444766	0.330419	0.413207
		WT					ob/ob
IFN-A16	-	2.26e-05	1.59e-05	1.37e-05	4.09e-05	2.38e-05	1.89e-05	2.09e-05	4.44e-06	2.46e-05	7.03e-05
	poly I:C	0.000724	0.000206	0.000441	0.000146		9.2e-05	0.000193	8.34e-05	0.000159	0.000227
IFN-A1		WT					ob/ob
	-	1.95e-05	3.59951e-05	3.3e-05	5.56e-06	8.07e-06	6.36e-05	3.33716e-05	1.92e-05	3.32e-05	0.000146
	poly I:C	0.001197	0.000511585	0.000846	0.000289		0.000195	0.000437664	0.000154	0.000283	0.00035
IFN-A2		WT					ob/ob
	-	2.04e-05	1.88e-05	1.43e-05	1.52e-05	3.15e-06	1.31e-05	1.52e-05	1.79e-05	9.24e-06	5.34e-05
	poly I:C	0.000706	0.000499	0.000655	0.000395		0.000161	0.0003	0.000201	0.000363	0.000324
