# Supplementary material for: Cholesterol restriction primes antiviral innate immunity via SREBP1-driven noncanonical type I IFNs
Source: EMBO Rep. 2024 Dec 12;26(2):560–92. doi: 10.1038/s44319-024-00346-9 (PMC11772592; doi:10.1038/s44319-024-00346-9)
Supplement: Supplementary file 8 — Source data Fig. 7 [file 44319_2024_346_MOESM8_ESM.zip]

Archive with 20 entries (18 files):
- Figure 7/
- Figure 7/.DS_Store
- Figure 7/Fig 7B.xlsx
- Figure 7/Fig 7D FACS/
- Figure 7/Fig 7D FACS/10_FMO_PE_3.fcs
- Figure 7/Fig 7D FACS/11_CD140a_1.fcs
- Figure 7/Fig 7D FACS/12_CD140a_2.fcs
- Figure 7/Fig 7D FACS/13_CD140a_3.fcs
- Figure 7/Fig 7D FACS/1_unstain.fcs
- Figure 7/Fig 7D FACS/2_BV-F4_80.fcs
- Figure 7/Fig 7D FACS/3_PB-CD11b.fcs
- Figure 7/Fig 7D FACS/4_APC-Cy7_CD45.fcs
- Figure 7/Fig 7D FACS/5_FITC-SiglecF.fcs
- Figure 7/Fig 7D FACS/6_APC-CD11c.fcs
- Figure 7/Fig 7D FACS/7_PE-SiglecF.fcs
- Figure 7/Fig 7D FACS/8_FMO_PE_1.fcs
- Figure 7/Fig 7D FACS/9_FMO_PE_2.fcs
- Figure 7/Fig 7D.xlsx
- Figure 7/Fig 7E.xlsx
- Figure 7/Fig 7F.xlsx
