# Supplementary material for: Cholesterol restriction primes antiviral innate immunity via SREBP1-driven noncanonical type I IFNs
Source: EMBO Rep. 2024 Dec 12;26(2):560–92. doi: 10.1038/s44319-024-00346-9 (PMC11772592; doi:10.1038/s44319-024-00346-9)
Supplement: Supplementary file 8 — Source data Fig. 7 [file 44319_2024_346_MOESM8_ESM.zip › Figure 7/Fig 7B.xlsx]

## Sheet: Sheet1
B
RIG-I	DMSO	pitavastatin
	0.002339	0.006207
	0.003467	0.006089
	0.004124	0.008082
	0.005281	0.006899
	0.004965	0.008202
IFN-A5	DMSO	pitavastatin
	8.14e-07	5.14e-06
	ND	1.81e-05
	ND	1.85e-05
	5.17e-06	1.27e-05
	1.53e-07	5.59e-06
IFN-E	DMSO	pitavastatin
	7.73e-05	0.000113
	9.98e-05	0.00019
	0.000124	0.000251
	7.22e-05	0.000204
	0.000114	0.000191
IFN-Z	DMSO	pitavastatin
	0.000878	0.001203
	0.000901	0.001198
	0.000937	0.001368
	0.001116	0.001423
	0.001037	0.00132
IFN-L2/3	DMSO	pitavastatin
	0.000104	0.000159
	6.26e-06	4.16e-05
	1.4e-05	2.01e-05
	0.000242	9.91e-05
	0.000371	3.3e-05
IFN-gamma	DMSO	pitavastatin
	3.25e-06	6.08e-06
	1.71e-05	2.07e-05
	1.16e-05	9.21e-06
	6.94e-06	3.47e-05
	1.11e-05	2.99e-05
