# Supplementary material for: Cholesterol restriction primes antiviral innate immunity via SREBP1-driven noncanonical type I IFNs
Source: EMBO Rep. 2024 Dec 12;26(2):560–92. doi: 10.1038/s44319-024-00346-9 (PMC11772592; doi:10.1038/s44319-024-00346-9)
Supplement: Supplementary file 8 — Source data Fig. 7 [file 44319_2024_346_MOESM8_ESM.zip › Figure 7/Fig 7D.xlsx]

## Sheet: Sheet1
D	FMO PE	CD140a PE
	0.29	12.5
	0.4	8.82
	0.16	13.2
