# Supplementary material for: Cholesterol restriction primes antiviral innate immunity via SREBP1-driven noncanonical type I IFNs
Source: EMBO Rep. 2024 Dec 12;26(2):560–92. doi: 10.1038/s44319-024-00346-9 (PMC11772592; doi:10.1038/s44319-024-00346-9)
Supplement: Supplementary file 8 — Source data Fig. 7 [file 44319_2024_346_MOESM8_ESM.zip › Figure 7/Fig 7E.xlsx]

## Sheet: Sheet1
E
IFNZ	DMSO					pitavastatin
total	1.03309	0.919774	0.638328	1.64227	0.766545	1.5471	1.24134	1.24098	1.46244	1.28117
negative	1.26535	1.02022	0.936142	0.915047	0.863238	1.93041	1.76411	1.65173	1.7863	2.14283
positive	0.524184	0.925281	1.9092	0.945987	0.695351	3.24141	4.02736	3.1037	8.93337	1.75378
IFNE	DMSO					pitavastatin
total	1.46159	1.34738	0.688838	0.493094	1.0091	0.897077	0.318721	1.1193	1.58235	2.13535
negative	0.749292	1.25844	0.823031	0.848282	1.32095	1.51322	1.17843	1.23757	1.27892	1.83378
positive	0.000112	0.034991	0.023337	0.482785	4.45878	2.28225	0.034099	0.039791	0.11554	5.19363
