# Supplementary material for: Cholesterol restriction primes antiviral innate immunity via SREBP1-driven noncanonical type I IFNs
Source: EMBO Rep. 2024 Dec 12;26(2):560–92. doi: 10.1038/s44319-024-00346-9 (PMC11772592; doi:10.1038/s44319-024-00346-9)
Supplement: Supplementary file 8 — Source data Fig. 7 [file 44319_2024_346_MOESM8_ESM.zip › Figure 7/Fig 7F.xlsx]

## Sheet: Sheet1
F
RIG-I	DMSO					pitavastatin
	total	1.07268	1.03797	0.992285	0.806711	1.09035	1.46299	2.20329	1.48366	1.25591	1.06016
	negative	1.15799	0.751085	1.08104	0.990002	1.01988	1.491	1.47347	1.54103	1.64334
	positive	0.81835	0.764241	0.846637	1.22411	1.34666	4.53933	2.44758	2.58461	2.11266	3.16035
